# Supplementary material for: BAF (mSWI/SNF) complex regulates mediolateral cortical patterning in the developing forebrain
Source: Front Cell Dev Biol. 2022 Oct 3;10:1011109. doi: 10.3389/fcell.2022.1011109 (PMC9573979; doi:10.3389/fcell.2022.1011109)
Supplement: Supplementary file 1 [file Table1.XLSX]

## Sheet: 3D-Emx1-Cre
Total Volume of GLAST+cells in CH at E13.5
	Volume Ztbt20+(mm³)
	Control
	Value	%
1	0.00644766	103.717
2	0.00595835	95.846
3	0.00647823	104.209
4	0.00598211	96.2282
n	4	4
Mean	0.00621659	100
Std	0.000284908	4.58303
	dcKO_Emx1-Cre
1	0.012278	197.504
2	0.011526	185.407
3	0.012358	198.791
4	0.011636	187.177
n	4	4
Mean	0.0119495	192.22
Std	0.000429115	6.90274
P-value	2.26794e-06	2.26794e-06

## Sheet: 3D-hGFAP-Cre
Total Volume of CH at E15.5
	Volume Ztbt20+(mm³)
	Control
	Value	%
1	0.016801	98.9007
2	0.0174254	102.576
3	0.0176021	103.616
4	0.0161225	94.9066
n	4	4
Mean	0.0169877	100
Std	0.00067144	3.9525
	dcKO_hGFAP-Cre
1	0.0176021	103.616
2	0.0161225	94.9066
3	0.0175332	103.211
4	0.0168789	99.3592
n	4	4
Mean	0.0170342	100.273
Std	0.000689644	4.05965
P-value	0.926294	0.926294

## Sheet: 3D-FoxG1-Cre
Total Volume of CH at E11.5
	Volume Ztbt20+(mm³)
	Control
	Value	%
1	0.00344766	80.2937
2	0.00484546	112.848
3	0.00388526	90.4851
4	0.00499686	116.374
n	4	4
Mean	0.00429381	100
Std	0.000748661	17.4358
	dcKO_FoxG1-Cre
1	0.0122278	284.777
2	0.0136879	318.782
3	0.0114569	266.824
4	0.0138521	322.606
n	4	4
Mean	0.0128062	298.247
Std	0.00115851	26.981
P-value	5.1837e-05	5.1837e-05

## Sheet: GLAST(Dapi)_E11_13
(GLAST+)Dapi in cortical hem
	Control
	E11.5			E13.5
	(GLAST)Dapi	%		(GLAST)Dapi	%
1	317	96.0121		331	97.8325
2	333	100.858		350	103.448
3	321	97.2236		373	110.246
4	301	91.1661		269	79.5074
5	351	106.31		348	102.857
6	358	108.43		359	106.108
n	6	6		6	6
Mean	330.167	100		338.333	100
Std	21.5631	6.53097		36.6588	10.8351
dcKO_Emx1-Cre
1	466	141.141		594	175.567
2	502	152.044		720	212.808
3	521	157.799		689	203.645
4	488	147.804		668	197.438
5	530	160.525		702	207.488
6	498	150.833		606	179.113
n	6	6		6	6
Mean	500.833	151.691		663.167	196.01
Std	22.9993	6.96596		51.9246	15.3472
P-value	1.18589e-07	1.18589e-07		5.40879e-07	5.40879e-07

## Sheet: GLAST(Dapi)_E12
Number of (GLAST+)Dapi in cortical hem at E12.5
	Control
	Rostal			Middle			Caudal
	(GLAST)Dapi	%		(GLAST)Dapi	%		(GLAST)Dapi	%
1	300	105.82		312	101.518		331	101.223
2	222	78.3069		333	108.351		360	110.092
3	312	110.053		321	104.447		345	105.505
4	281	99.1182		288	93.7093		258	78.8991
5	297	104.762		269	87.5271		299	91.4373
6	289	101.94		321	104.447		369	112.844
n	6	6		6	6		6	6
Mean	283.5	100		307.333	100		327	100
Std	31.892	11.2494		24.0721	7.83258		41.8043	12.7842
dcKO_Emx1-Cre
1	555	195.767		555	180.586		490	149.847
2	525	185.185		581	189.046		577	176.453
3	544	191.887		499	162.364		488	149.235
4	491	173.192		555	180.586		588	179.817
5	600	211.64		589	191.649		600	183.486
6	490	172.84		604	196.529		606	185.321
n	6	6		6	6		6	6
Mean	534.167	188.419		563.833	183.46		558.167	170.693
Std	41.8637	14.7667		37.1506	12.088		54.5029	16.6676
P-value	7.04637e-07	7.04637e-07		3.00235e-07	3.00235e-07		1.35857e-05	1.35857e-05

## Sheet: Prox1+
Prox1+ in CH at E13.5
Control
	E13.5
	Prox1+	%
1	106	94.9254
2	122	109.254
3	95	85.0746
4	115	102.985
5	121	108.358
6	111	99.403
n	6	6
Mean	111.667	100
Std	10.1522	9.0915
dcKO_Emx-Cre
1	0	0
2	2	1.79104
3	1	0.895522
4	2	1.79104
5	1	0.895522
6	1	0.895522
n	6	6
Mean	1.16667	1.04478
Std	0.752773	0.674125
P-value	1.25573e-06	1.25573e-06

## Sheet: Intensity of Wnt3a
Intensity of Wnt3a+ in CH at E12.5
	Control
	E12.5
	Wnt3a+	%
1	105.81	94.0088
2	111	98.6199
3	111.39	98.9664
4	109.71	97.4738
5	131.22	116.585
6	106.19	94.3464
n	6	6
Mean	112.553	100
Std	9.44732	8.39364
dcKO_Emx-Cre
1	153.32	136.22
2	168.11	149.36
3	158.32	140.662
4	146.22	129.912
5	169.44	150.542
6	150.2	133.448
n	6	6
Mean	157.602	140.024
Std	9.52625	8.46376
P-value	9.23536e-06	9.23536e-06
